# Supplementary material for: Platelet and Fibrinogen Contribution to Clot Strength in Premature Neonates with Sepsis
Source: Children (Basel). 2025 Jul 18;12(7):948. doi: 10.3390/children12070948 (PMC12293396; doi:10.3390/children12070948)
Supplement: Supplementary file 1 [file children-12-00948-s001.zip]

Archive with 1 entries (1 files):
- children-3720724-supplementary.pdf
